# Supplementary material for: Retinal Microvascular and Neuronal Changes Are Also Present, Even If Differently, in Adolescents with Type 1 Diabetes without Clinical Diabetic Retinopathy
Source: J Clin Med. 2022 Jul 8;11(14):3982. doi: 10.3390/jcm11143982 (PMC9323684; doi:10.3390/jcm11143982)
Supplement: Supplementary file 1 [file jcm-11-03982-s001.zip]

Archive with 1 entries (1 files):
- jcm-1765204-supplementary.pdf
